# Supplementary material for: Fetal and neonatal outcomes in syphilis infected pregnant women in Reunion Island: An observational retrospective multicentric study
Source: PLoS One. 2024 Nov 25;19(11):e0309828. doi: 10.1371/journal.pone.0309828 (PMC11588228; doi:10.1371/journal.pone.0309828)
Supplement: S1 Table — (XLSX) [file pone.0309828.s001.xlsx]

## Sheet: Feuil1
Mother - Demographic characteristics											Maternal history										Pregnancy description					Syphilis diagnosis and follow-up																		Delivery			Partner		Newborn
Anonymization number	Age (years old)	Place of birth	Nationality	Place of residence	Education Level	Occupation	Marital Status	BMI	Social Coverage	Psycho-social background	Gestity	Parity	History of syphilis	History of treatment of syphilis	History of Gonorrhea	History of Chlamydia	History of Herpes	History of pregnancy outcomes	Use of toxic substances	Multiples partners	Late dating	Co-infection	Use of toxic substances	Start of pregnancy follow-up	Pregnancy follow-up	Term of pregnancy on first consultation (WG)	Place of first sceening	Reason for first screening	First VDRL title	Staging	Number of injections	Mean term of injections	Undesirable effects	Number of CEGGID consultation	Antenatal Diagnosis follow-up	Number of US exams	VDRL monthly realised	Optimal follow-up	Psycho-social follow-up	Psychosocial follow-up proposed but not desired by the patient	Herxeimer reaction prevention	US anomalies	Obstetrical complications	Term of birth (GW)	Place of birth	Kind of delivery	Screening	Treatment	Date of birth
		1 = North Reunion	1 = French	1 = South Reunion	1 = high school	1. Without	1. Married		0 = Without	0 = Without			0 = No	0 = less than 1 year ago				0 = None	0 = None	0 = No	0 = No	0 = none	0 = None	0 = 1st trimester	0 = regular		1 = Maternity hospital	1 = STI screening		1 = early latent			0 = No		0 = No		0 = No	1 = no, because of care-givers	0 = no	0 = no	0 = No	0 = None	0 = none		1 = level 1 maternity	1 = vaginal delivery	0 = No	0 = No
		2 = West Reunion	2 = Comoros	2 = North Reunion	2 = bachelor	2. Employee	2. Cohabitation		1 = solidarity regime	1 = Spousal or domestic violence			1 = Yes	1 = more than 1 year ago				1 = pre-eclampsia	1 = tobacco	1 = Yes	1 = Yes	1 = gonorrhoae	1 = Tobacco	1 = second trimester	1 = regular after late dating		2. CeGGiD	2 = discovery of pregnancy		2 = late latent			1 = Yes		1 = yes		1 = Yes	2 = no, because of the patiente	1 = yes	1 = yes	1 = Yes	1 = polyhydramios	1 = pregnancy diabetes		2 = level 2a maternity	2 = instrumental delivery	1 = Yes	1 = Yes
		3 = South Reunion	3 = Madagascar	3 = East Reunion	3 = college	3. Senior Manager	3. Single		2 = social security	2 = Incarcerated spouse or legal proceedings								2 = prematurity	2 = Alcohol			2 = chlamydiae	2 = Alcohol	2 = third trimester	2 = complete discontinuation		3 = General practitionner	3 = Systematic first trimester screening		3 = primary								3 = yes				2 = Oligo-anamnios	2 = pre-eclampsia		3 = level 2b maternity	3 = C-section for fetal distress
		4 = East Reunion	4 = Mauritius	4 = West Reunion		4. Student	4. Divorced		3 = social security + mutual company	3 = Spouse with poly-intoxication								3 = IUGR	3 = Cannabis			3 = HIV	3 = Cannabis	3 = no follow up	3 = irregular		4 = private midwife	4 = Second trimester screening		4 = secondary												3 = Ascitis	3 = prematurity		4 = level 3 maternity	4 = C-section for maternal reason
		5 = Mayotte		5 = Mayotte						4 = History of sexual assault								4 = IUFD				4 = HBV					5 = private gynecologist	5 = Clinical signs of syphilis		5 = tertiary												4 = pericardic effusion	4 = IUGR		5 = home	5 = C-section for cervical stagnation
		6 = Comoros								5 = History of multiple abortions												5 = HCV						6 = Syphilis in the partner														5 = hydrops	5 = IUFD			6 = C-section for herpes infection
		7 = Madagascar								6 = Psychological vulnerability												6 = Mycoplasm						7 = Other partenr STI														6 = fetal anemia				7 = C-section for twins
		8 = Mainland France								7 = Children in care or out of school												7 = Herpes						8 = delivery														7 = hepatomegaly
		9 = Mauritius								8 = Medico-psycho-social file												8 = Trichomonas						9 = Ultrasound signs suggestive of syphilis														8 = splenomegaly
										9 = Housing difficulties												9 = scabies																				9 = hyper-echogenic bowel
																																										10 = brain malformations
																																										11 = cardiac malformations
																																										12 = kidney malformations
																																										13 = Calcifications
																																										14 = bone mineralisation anomalies
																																										15 = IUGR
																																										16 = Macrosomy
																																										17 = TOPS
820053187	20	4	1	3	1	1	2	19	1	0	4	2	0		0	0	0	2	1, 2, 3	0	0	6, 8	1	0	2, 3	15	3	3	4	3	1	11	0	0	0	3	0	2	1	1	0	0	4	38	2	3	1	1	2020-07-17
32531620	25	4	1	3	2	1	2	19	2	0	2	1	1	0	1	1	0	2	1, 3	1	1	1, 2	1	1	1	12	2	3	4	2	0	0	0	4	1	11	0	3	1	1	0	1, 16	0	37	4	1	0	0	2019-11-10
032957440	18	2	1	4	1	1	2	19	1	1, 7	1	0	0		0	0	0	0	0	0	1	0	0	4	2	35	2	8	32	1	1	35	0	5	0	0	1	2	1	1	0	0	3	36	3	3	1	1	2013-11-13
031124733	22	3	1	2	2	1	2	23	1	0	2	1	0		0	0	0	0	1	0	0	0	1	0	0	14	2	3	16	2	3	14	0	3	1	11	0	3	0	0	0	0	1, 4	39	4	1	1	0	2020-06-05
033050310	35	6	2	2	1	1	1	37	0	0	8	7	0		0	0	0	0	0	0	1	0	0	1	1	25	1	2	1	2	3	28	0	3	1	8	1	3	0	0	0	0	0	40	4	1	0	1	2020-06-22
032910071	20	2	1	2	1	1	2	16	1	0	1	0	1	1	1	1	0	0	1	0	0	2	1	0	3	10	1	3	8	2	3	10	0	3	1	9	1	1, 2	1	1	0	0	4	39	4	1	1	0	2020-05-01
031442604	24	4	1	3	1	1	2	35	1	0	2	1	0		0	0	0	0	0	0	1	0	0	1	1	19	2	2	32	2	3	20	1	4	1	4	0	1	0	0	0	0	3	35	4	4	0	0	2020-10-26
3004540	35	2	1	4	1	1	3	24	0	0	6	4	0		0	0	0	0	1	1	1	0	1	2	1	23	2	4	126	2	3	23	0	4	1	3	1	3	1	1	1	0	0	38	3	1	0	0	2021-12-08
002078960	38	3	1	4	2	2	4	26	3	0	5	3	0		0	0	0	0	0	0	0	0	0	0	0	7	2	3	8	2	2	7	0	1	1	3	1	3	0	0	0	0	0	38	3	1	1	1	2020-05-31
512578	27	2	1	4	1	1	3	24	1	1, 6, 7	3	2	0		0	0	0	0	1	0	0	0	1	0	3	14	1	3	80	2	3	14	0	2	1	3	0	2	0	0	1	0	3	28	5	1	0	0	2021-07-09
81239	40	2	1	4	2	1	2	28	2	0	3	2	0		0	0	0	0	1	0	0	0	1	0	0	20	2	3	4	2	3	26	0	2	1	7	1	3	0	0	0	0	0	37	3	1	0	0	2020-12-08
1128054	24	2	1	4	3	4	3	28	2	0	2	1	0		0	0	0	2	0	0	1	6	0	1	3	18	1	8	8	2	2	18	0	1	0	1	0	1, 2	0	1	0	0	5	18	3	1	1	0	2021-03-28
1291736	23	2	1	4	3	2	3	22	3	0	2	0	0		0	0	0	0	1	0	0	0	0	0	0	6	2	3	2	2	3	10	0	6	1	6	1	3	0	1	1	0	0	37	3	1	1	1	2021-08-23
6835310	24	2	1	2	2	2	2	31	3	0	1	0	0		0	0	0	0	0	0	0	2, 8	0	0	0	11	2	3	8	2	3	11	0	6	1	8	1	3	1	1	1	15	0	41	3	5	1	1	2021-04-11
1486338	23	2	1	4	1	1	1	30	3	0	3	1	0		0	0	0	3	1	0	0	0	0	0	0	12	2	3	8	2	3	12	0	2	1	6	0	1	0	0	1	0	0	40	3	1	1	0	2021-02-25
2206630	19	2	1	4	2	1	2	26	2	0	2	0	0		0	0	0	0	0	0	0	0	0	0	0	10	4	3	16	3	1	10	0	0	1	5	0	1	0	0	0	0	0	41	3	1	1	1	2020-10-04
2255578	19	2	1	4	1	1	2	24	1	0	2	1	0		0	0	0	0	0	0	0	0	0	0	0	16	3	3	4	2	3	16	0	1	1	6	1	3	0	0	0	16	0	41	3	5	1	1	2021-09-22
11633891	20	3	1	1	2	1	3	33	1	0	1	0	0		0	0	0	0	0	0	0	0	0	0	0	5	5	3	16	2	3	5	0	3	1	5	0	1	0	0	0	1, 12, 16	0	39	4	5	0	1	2020-06-05
20169591	25	3	1	1	1	1	3	30	1	0	4	2	0		0	0	0	0	0	0	0	0	0	0	0	7	2	3	?	3	3	7	0	3	0	3	0	1	0	0	0	0	0	41	4	1	1		2019-09-24
30139270	28	3	1	1	1	1	1	39	2	0	3	2	0		0	0	0	0	0	0	0	0	0	0	0	15	3	3	8	2	3	15	0	2	1	8	1	3	1	1	1	0	1	39	4	1	1	1	2020-08-11
11307854	21	3	1	1	1	1	1	23	2	0	2	1	0		0	0	0	1, 2, 3	0	0	0	0	0	0	0	6	5	3	32	2	3	6	0	4	1	6	1	3	0	0	0	0	0	38	4	1	1	1	2020-10-22
20118615	16	8	1	1	1	1	3	28	1	0	1	0	0		0	0	0	0	1	0	0	6	1	0	3	10	2	3	8	2	3	10	0	3	0	3	0	1, 2	0	0	0	0	0	39	4	1	1	1	2020-08-27
10157053	17	3	1	3	1	1	3	40	1	0	1	0	1	0	0	1	0	0	0	0	0	2	0	0	0	11	1	1	2	2	3	12	0	1	0	3	0	1	0	0	1	0	0	41	4	1	1	1	2019-09-29
32972760	21	3	1	1	1	1	3	25	1	1, 8	4	1	0		0	0	0	0	0	0	1	7	0	1	3	5	2	3	8	1	2	5	0	3	1	3	0	2	0	0	1	0	0	39	4	6	0		2020-07-18
7345565	39	8	1	1	2	1	2	26	2	8	3	2	0		0	0	0	0	0	1	0	0	0	0	0	26	1	4	0	2	3	26	0	3	1	6	0	1	0	0	1	0	0	39	4	1	1		2019-09-18
31144628	17	3	1	1	1	1	2	21	1	0	2	0	0		0	0	0	0	1	0	0	0	0	0	0	12	2	3	64	4	1	13	0	2	1	3	1	3	0	0	0	0	0	40	4	1	1	1	2020-05-15
10480922	17	3	1	1	2	1	3	31	1	0	1	0	0		0	0	0	0	0	1	0	0	0	0	0	7	2	3	4	1	2	8	0	4	1	7	1	3	0	0	0	0	0	40	4	1	0		2020-05-15
32788783	21	3	1	1	1	1	3	30	1	1, 5, 8	1	0	0		0	0	0	0	0	0	0	0	0	0	0	8	1	3	64	1	1	8	0	0	1	7	1	2	0	0	0	15	2, 3, 4	32	4	3	0		2019-07-13
30613698	25	3	1	1	1	1	2	25	1	0	3	2	1	1	0	0	1	0	1, 2	0	1	6	1	1	1	18	1	2	16	2	3	18	0	4	1	6	1	3	1	1	0	0	1	40	4	1	1	1	2020-05-14
12243699	25	3	1	1	1	1	2	25	1	0	5	4	0		0	0	0	2	0	0	1	0	0	1	1	24	3	4	8	1	3	24	0	4	1	4	1	2	0	0	1	15	4	39	4	1	1	0	2020-04-24
12482055	17	3	1	1	1	1	2	30	1	0	2	0	0		0	1	0	0	0	0	0	0	0	0	0	12	2	3	4	1	2	12	0	3	1	7	1	3	0	0	0	0	0	38	4	1	0		2020-10-29
30019370	29	7	3	1	1	1	1	23	1	0	2	0	0		0	0	0	0	0	0	0	0	0	0	0	30	3	4	1	1	3	31	0	2	1	4	1	1	0	0	0	0	0	40	4	1	0		2020-10-07
31366324	23	3	1	1	1	1	3	25	1	8	3	2	0		0	1	0	4	0	0	1	0	0	1	3	29	1	4	4	2	3	29	0	2	1	3	1	2	0	0	0	0	0	39	4	1	1	1	2019-07-20
5286192	18	4	1	3	1	1	3	21	1	0	1	0	0		0	0	0	0	0	0	1	0	0	1	1	18	2	2	16	2	3	21	0	3	1	5	0	2	0	0	0	0	0	38	4	3	1	1	2020-01-24
33353833	21	5	1	5	1	1	3	15	1	0	3	3	0		0	0	0	2, 3, 4	0	0	0	0	0	0	0	25	1	5	4	4	3	25	0	1	1	6	1	3	1	1	0	5	3, 5	30	2	3	0		2020-12-13
33304907	32	5	1	2	1	1	1	16	1	0	4	3	0		0	0	0	0	0	0	0	0	0	0	3	15	3	3	64	2	3	20	0	0	1	6	0	1	1	1	0	10	0	41	4	1	1	1	2021-01-20
11313744	19	3	1	1	1	1	2	35	1	2, 6, 8	2	0	0		0	0	0	0	0	0	0	6	0	0	0	6	2	1	32	1	3	7	0	3	1	4	1	1	0	0	0	16	0	40	4	3	1		2019-06-28
12770526	19	3	1	1	1	1	3	28	1	0	1	0	0		0	0	0	0	0	0	0	9	0	0	0	11	3	3	8	3	3	12	0	0	1	4	0	1	0	0	0	0	2	38	4	1	1	0	2020-09-29
11106069	21	3	1	1	1	1	2	20	0	0	1	0	0		0	0	0	0	1, 2, 3	0	1	0	1	1	3	16	3	2	8	1	3	16	0	1	1	8	0	2	1	1	0	7, 8	0	38	4	1	1	1	2020-07-06
3970998	18	3	1	1	1	1	2	20	0	0	1	0	0		0	0	0	0	1	0	1	0	1	1	1	19	2	2	16	1	2	19	0	2	1	10	1	3	1	1	1	15	4	39	4	1	1	1	2019-08-26
32093704	22	3	1	1	1	1	2	22	1	1, 5, 8, 9	2	0	0		0	0	0	0	1	0	0	0	1	0	0	17	4	3	32	3	2	17	0	0	1	6	1	3	0	1	0	0	0	39	4	1	0	1	2020-06-02
13520965	14	3	1	1	1	1	2	30	1	0	1	0	0		0	0	0	0	0	0	1	2, 8	0	4	2	29	1	8	32	1		29	0	1	1	1	0	2	1	1	0	0	3	29	4	3	1	1	2020-06-21
13733784	25	8	1	1	2	1	3	29	1	0	2	0	0		0	0	0	0	0	0	0	0	0	0	0	6	2	3	2	2	3	6	0	3	1	6	0	1	1	1	0	0	0	38	4	3	0		2017-03-20
12453625	38	3	1	1	2	1	1	38	2	0	4	3	0		0	0	0	0	0	0	0	0	0	0	0	8	2	1	32	1	2	8	0	3	1	4	1	3	0	0	0	0	0	40	4	1	0		2021-04-06
10368999	25	3	1	1	1	1	3	29	1	0	6	3	0		0	0	0	0	0	1	0	0	0	0	0	6	5	3	64	1	2	6	0	2	1	10	0	1, 2	0	0	0	15	4	38	4	1	0		2021-02-19
31901097	24	3	1	1	1	1	3	29	1	6	2	0	0		0	0	0	0	0	0	0	0	0	0	0	10	3	3	32	1	2	10	0	3	1	8	0	1	0	0	0	11, 16	0	37	4	1	1		2020-06-03
31733006	22	3	1	1	1	1	3	16	1	0	2	1	0		1	1	0	0	0	0	0	0	0	0	0	16	5	3	8	3	3	16	0	2	1	9	1	3	0	0	0	3, 7, 8	0	40	4	1	1	1	2021-03-29
14102950	24	2	1	1	1	1	3	16	1	0	4	2	0		0	0	0	0	0	0	1	6	0	1	3	35	1	4	4	3	2	36	0	3	1	1	1	1	0	0	0	10, 11	0	38	4	1	1	1	2018-06-09
32167436	24	8	1	1	1	1	3	35	0	0	9	3	1	0	1	1	0	0	1, 2	0	0	8	1, 2	0	0	18	1	5	80	3	2	18	0	3	1	3	1	3	1	1	0	0	0	39	4	1	0		2018-10-20
2386394	25	1	1	1	1	1	1	25	1	4, 8, 9	4	3	1	0	0	0	0	0	0	0	0	0	0	0	0	27	4	1	4	2	3	27	0	1	1	7	1	3	0	1	0	0	0	40	4	1	0		2018-02-15
3767837	21	1	1	1	1	1	3	22	1	0	2	1	0		0	0	0	0	0	0	0	0	0	0	0	13	1	3	16	2	3	13	0	0	1	6	0	1	0	0	0	0	2	40	4	1	1	1	2020-08-11
3306299	21	1	1	2	2	2	2	28	2	9	1	0	0		0	0	0	0	0	0	0	0	0	0	0	8	3	3	1	1	3	8	0	1	1	13	1	3	0	0	0	0	0	40	4	1	0		2021-07-21
5073384	23	1	1	2	1	1	3	27	1	0	3	1	0		0	0	0	0	0	0	0	0	0	0	0	29	1	4	2	1	2	29	0	1	1	14	1	3	1	1	0	15	0	40	4	1	0		2021-08-09
33914216	19	5	2	3	2	1	2	23	1	2	2	1	0		0	0	0	4	0	0	0	0	0	0	0	29	1	4	4	1	3	29	0	1	1	4	1	3	0	0	0	0	0	40	4	1	0		2022-04-07
7273318	20	1	1	1	1	1	3	29	1	0	1	0	0		0	0	0	0	0	0	0	6, 8	0	0	0	8	3	3	4	2	5	12	0	1	1	4	1	3	0	0	0	2	2	39	4	1	0		2022-07-07
5194480	20	1	1	2	1	1	3	24	1	0	1	0	0		0	0	0	0	0	0	0	0	0	0	0	7	1	3	8	1	3	9	0	1	1	7	1	3	0	0	0	11, 15	0	40	4	1	0		2023-02-04
5216550	21	1	1	2	1	1	2	22	1	3	1	0	0		0	0	0	0	0	0	0	0	0	0	0	12	4	3	8	1	3	12	0	1	1	5	1	3	0	0	0	0	0	38	4	1	0		2022-05-21
3862113	20	1	1	2	1	1	3	21	1	8	1	0	0		0	0	0	0	0	0	0	0	0	0	3	5	1	3	8	2	4	29	0	1	1	5	1	1	0	0	0	0	0	40	4	1	0		2021-10-13
5493834	29	7	3	2	1	1	3	30	1	0	4	1	0		0	0	0	0	0	0	0	0	0	0	3	16	2	1	8	2	3	17	0	1	1	10	1	2	0	0	0	1	1, 2	40	4	5	0		2022-03-16
31252992	30	4	1	3	1	1	2	24	1	9	2	1	0		0	0	0	3	0	0	0	0	0	0	0	16	3	3	8	1	3	13	0	0	1	4	0	1	0	0	0	9, 10, 15	5	25	4	1	0		2021-08-31
30977730	15	1	1	3	1	4	2	25	1	0	3	0	0		0	0	0	0	0	0	0	0	0	0	0	32	1	9	8	1	3	32	0	1	1	2	0	1, 2	1	1	0	5	3	33	4	3	0		2017-11-11
3214816	22	1	1	3	1	1	3	20	1	2	3	0	0		0	0	0	0	0	0	0	0	0	0	0	6	3	3	16	1	3	7	0	1	1	10	0	1	0	0	0	0	0	40	4	3	0		2021-12-27
11475713	21	3	1	1	1	1	2	18	1	1, 4, 8	6	3	0		0	0	0	2	1	0	1	0	1	1	1	14	1	2	16	1	3	18	0	0	1	9	1	3	0	0	0	11, 16	3	34	4	1	0		2022-08-19
3165765	24	1	1	2	1	1	3	23	1	0	7	5	1	0	0	1	0	2	1, 2	0	1	2	1	1	3	14	1	2	2	2	3	14	0	0	0	3	0	1, 2	1	1	0	15	4	40	4	1	0		2023-02-08
3472527	22	1	1	2	1	1	2	39	1	0	3	1	1	0	0	0	0	0	0	0	0	0	0	0	0	35	1	2	8	2	3	36	0	1	1	4	1	1	0	0	0	0	1	39	4	5	1	1	2021-12-07
11573235	20	3	1	1	1	1	3	23	1	0	3	1	0		0	0	0	0	0	1	0	2	0	0	0	15	2	3	32	2	3	15	0	3	1	6	1	3	0	0	0	7, 8, 12	3	35	4	1	0		2021-07-09
32361745	16	1	1	2	1	4	3	31	2	0	1	0	0		0	0	0	0	0	0	1	2, 6, 8	0	1	1	24	2	2	8	1	2	24	0	2	1	3	1	3	1	1	0	15	2, 3, 4	32	4	3	1	0	2018-05-22
5705036	18	1	1	1	1	4	3	20	2	5	1	0	0		0	0	0	0	1, 3	0	0	0	0	1	3	34	1	2	16	1	2	34	0	0	1	1	1	1	1	1	0	0	2	37	4	5	0		2022-09-25
13886606	20	3	1	1	1	1	2	44	1	0	1	0	0		0	0	0	0	0	0	0	0	0	0	0	10	2	3	4	1	3	13	0	4	1	6	1	3	0	1	0	0	0	40	4	1	1		2021-09-22
10700100	22	3	1	1	1	1	3	30	1	8	1	0	0		0	0	0	0	0	0	0	0	0	0	0	10	2	3	8	2	3	9	0	5	1	6	1	3	1	1	0	0	0	39	4	1	0		2021-06-22
30057608	24	3	1	1	1	1	2	50	2	3	1	0	0		0	0	0	0	0	0	0	0	0	0	0	10	2	3	8	2	3	13	0	5	1	6	1	3	0	0	0	0	1	40	4	1	1	0	2022-04-13
3558826	22	3	1	1	1	1	3	28	1	0	1	0	0		0	0	0	0	0	0	0	2	0	0	0	5	2	3	32	2	3	6	0	3	1	5	0	1	0	0	0	0	0	40	4	1	0		2002-05-22
14065999	33	3	1	1	1	1	2	25	1	7	4	2	0		0	0	0	0	0	0	0	2	0	0	0	30	2	4	80	1	3	30	0	1	1	1	1	3	0	0	1	0	1, 2, 3	36	4	1	1		2022-09-03
32156531	19	3	1	1	1	1	3	22	1	1	2	1	0		0	0	0	0	1	0	0	6, 8	1	0	0	9	2	3	16	2	3	10	0	3	1	4	1	3	0	0	0	0	0	38	4	1	0		2021-10-02
12380430	18	3	1	1	1	1	3	24	1	0	2	0	1	0	0	0	0	0	0	0	1	6	0	1	3	22	1	2	64	2	2	22	0	1	1	2	1	1, 2	1	1	0	15	4	37	4	1	0		2021-12-13
10446673	21	3	1	1	1	1	2	40	2	0	1	0	0		0	0	0	0	0	0	0	0	0	0	0	6	2	3	8	2	2	9	0	1	1	7	1	3	0	0	0	15	4	37	4	1	1	1	2021-03-03
5246653	22	1	1	2	3	4	3	28	2	1, 2, 3	3	0	1	1	0	0	0	0	1	0	0	0	1	0	0	37	1	2	32	2	3	37	0	1	1	5	0	1	1	1	0	0	0	37	4	1	1	1	2022-06-21
11426478	38	3	1	1	1	1	2	18	1	0	7	6	1	1	0	1	0	2	1, 2	0	1	6, 8	1, 2, 3	1	1	20	2	2	16	2	3	20	0	3	1	4	1	3	1	1	0	0	0	37	4	4	0		2021-08-22
31948421	23	2	1	1	1	1	3	20	1	9	5	2	0		0	0	0	0	1, 2, 3	0	0	2	1, 2, 3	0	3	29	1	6	32	1	2	29	0	1	1	6	0	1	1	1	1	0	2, 3, 4	36	4	7	1	1	2022-11-08
6203099	32	1	1	2	1	1	3	30	1	0	3	2	0		0	0	0	0	1	0	0	2	1	0	0	35	1	6	4	1	2	35	0	1	1	4	0	1	0	0	0	0	0	41	4	1	1		2017-07-20
5612718	19	1	1	3	1	1	2	25	1	3	1	0	0		0	0	0	0	1	0	1	0	1	1	3	35	1	4	8	2	2	35	0	1	1	5	1	2	1	1	0	12, 15	4	39	2	3	0		2022-12-11
2157411	31	1	1	2	3	2	2	16	3	0	1	0	0		0	0	0	0	0	0	0	0	0	0	0	34	2	3	1	2	4	34	0	1	1	5	3	1	0	0	0	15	2, 3, 4	36	4	1	1		2021-10-10
32910763	28	5	1	3	1	1	1	24	2	0	3	0	0		0	0	0	0	0	0	0	0	0	0	0	12	1	3	2	2	3	15	0	1	1	3	1	3	0	1	0	0	2	38	2	3	1	1	2022-12-01
3025019	22	1	1	3	1	1	2	24	1	1	2	0	0		0	0	0	0	0	0	0	2	0	0	0	16	1	3	16	2	3	16	0	1	0	3	1	1	0	0	0	0	0	40	4	1	0		2020-12-29
10852029	27	3	1	1	1	1	3	27	1	0	3	0	1	0	0	0	0	0	0	0	0	0	0	0	0	13	2	3	8	1	2	13	0	2	0	3	1	1	0	0	0	0	0	38	4	3	1		2021-03-13
33682289	23	3	1	1	1	1	2	24	1	0	1	0	0		0	0	0	0	0	0	0	0	0	0	0	9	1	3	16	2	3	10	0	3	1	8	1	1	0	0	0	15	1, 4	39	4	1	1		2022-03-16
4954647	37	1	1	1	1	1	1	36	2	0	7	4	0		0	0	0	3	0	0	0	2	0	0	0	22	2	6	16	1	2	23	0	5	1	4	0	1	0	0	0	2, 10, 13, 14	1	38	4	1	1	1	2017-10-27
14210883	30	2	1	4	3	2	2	39	1	2, 3, 4, 8	2	0	0		0	0	0	0	0	0	0	0	0	0	0	12	3	3	2	2	3	12	0	1	1	4	0	1	0	0	0	16	0	39	4	5	0		2022-12-23
32215674	17	1	1	2	1	4	3	20	1	1	1	0	0		0	0	0	0	0	0	0	2	0	0	0	6	1	3	8	2	3	12	0	6	1	8	0	1	1	1	0	0	4	40	4	1	1	1	2018-06-07
2578760	38	4	1	2	3	3	1	30	3	0	4	1	0		0	0	0	0	0	0	0	2	0	0	0	8	2	3	0	2	3	8	0	3	1	12	1	3	0	0	0	15	4	24	4	3	0		2018-07-25
10274217	24	3	1	1	2	1	2	24	1	3	2	1	0		0	0	0	3	0	1	0	6	0	0	0	16	2	3	8	2	3	17	0	5	1	6	1	3	1	1	0	0	0	39	4	1	1	0	2022-12-26
5405859	31	2	1	2	1	1	3	23	0	1	10	7	0		0	0	0	2	1, 2, 3	0	0	8	1, 2, 3	0	2, 3	17	2	3	32	1	2	17	0	2	1	7	0	2	1	1	1	1, 5, 10, 15	3, 4	25	4	1	1	1	2018-06-06
7291400	22	1	1	2	1	1	2	23	1	0	2	1	0		0	0	0	0	0	0	0	2	0	0	2, 3	39	1	8	16	1	2	39	0	0	0	1	0	2	1	1	0	0	0	39	2	3	1	1	2021-04-23
7355944	21	2	1	3	2	1	3	21	2	0	2	1	0		0	0	0	0	0	0	0	0	0	0	0	10	2	3	32	2	3	11	0	5	1	5	0	1	0	0	0	0	0	38	4	1	0		2018-05-10
2556993	21	1	1	3	2	1	2	37	1	1	2	0	0		0	0	0	0	1	0	0	6	0	0	0	14	2	3	4	2	3	14	0	4	1	3	1	3	0	0	1	0	0	40	4	1	1	1	2018-07-26
10767655	21	3	1	1	2	1	3	20	1	0	2	0	0		0	0	0	0	0	1	0	2	0	0	0	27	2	4	32	2	3	28	0	4	1	7	1	3	1	1	1	2, 4, 6, 9, 15	4	38	4	3	0		2022-05-28
30809022	38	2	1	4	2	1	3	28	1	0	12	3	0		0	0	0	3	2	0	0	1, 2	2	0	3	16	2	3	1	1	4	16	1	7	1	12	1	3	1	1	1	2, 10, 15	4	37	4	1	1	1	2018-07-19
14205759	27	3	1	1	2	1	2	23	1	0	5	2	0		0	0	0	3	1	0	0	2	1	0	0	12	2	3	16	2	3	12	0	3	1	7	1	3	1	1	0	4	1	39	4	1	1	1	2022-04-13
1574720	24	1	1	2	2	1	2	38	1	1, 2, 7	4	3	0		0	0	0	1	1, 2	0	0	2	1, 2	0	0	34	2	4	2	1	2	34	0	3	1	2	1	3	0	0	0	0	0	38	4	1	1	1	2018-08-20
253957	26	1	1	2	2	1	3	21	1	0	1	0	0		0	0	0	0	0	0	1	2	0	1	1	32	3	4	1	2	3	34	0	0	1	5	1	1	1	1	1	3	0	41	4	2	0		2017-08-26
12372910	19	3	1	1	1	1	2	14	1	7	1	0	0		0	0	0	0	0	0	0	2	0	0	0	10	2	3	8	1	2	10	0	5	1	6	1	3	0	0	0	0	0	40	4	0	1	1	2021-09-22
30826600	44	7	3	1	1	1	1	25	1	0	6	4	0		0	0	0	0	2	0	1	0	2	1	1	20	2	2	1	2	3	20	0	3	1	9	1	3	1	1	0	15	0	39	4	3	0		2022-04-13
6769012	25	5	1	3	1	1	3	39	0	0	5	2	0		0	0	0	1, 3	0	0	0	0	0	0	0	20	2	4	1	2	3	20	0	1	1	9	1	3	1	1	0	15	3, 4	33	4	7	0		2017-05-22
31731951	37	7	3	3	1	1	4	23	1	4, 8	3	1	0		0	0	0	0	1	0	0	0	0	0	0	9	3	3	8	1	2	10	0	0	1	10	0	1	1	1	0	0	1	38	4	1	0		2017-01-16
32684880	28	7	3	2	2	4	3	20	2	0	2	1	0		0	0	0	0	1.2	0	0	0	0	0	0	10	2	3	16	2	3	16	0	1	1	5	1	3	1	1	0	0	0	39	4	1	0		2021-12-31
32113379	20	9	4	4	1	1	1	25	1	0	1	0	0		0	0	0	0	0	0	1	0	0	1	3	32	1	8	8	1	1	32	0	1	0	2	1	3	1	1	0	0	3	32	4	1	1	1	2017-07-27
6801997	35	1	1	2	1	2	2	20	1	0	3	1	0		0	0	0	0	1, 2	0	0	0	0	0	0	8	3	3	8	2	4	34	0	1	1	6	0	1	0	0	0	0	0	41	4	1	0		2020-06-11
5054947	18	1	1	2	1	4	2	17	2	3, 7, 9	1	0	0		0	0	0	0	0	0	0	2	1	0	0	7	1	3	64	2	3	8	0	2	1	7	1	3	1	1	1	0	0	40	4	1	1	0	2020-10-17
[truncated: 11 more columns]
