# Supplementary material for: Fetal and neonatal outcomes in syphilis infected pregnant women in Reunion Island: An observational retrospective multicentric study
Source: PLoS One. 2024 Nov 25;19(11):e0309828. doi: 10.1371/journal.pone.0309828 (PMC11588228; doi:10.1371/journal.pone.0309828)
Supplement: S2 Table — (XLSX) [file pone.0309828.s002.xlsx]

## Sheet: quantitatives
					moyenne (écart-type)	médiane [Q25-75]	min	max	n
				Accchmnt-terme	37.6 (3.86)	39.0 [37.0; 40.0]	18.0	41.0	108
				ATCD mater-gestité	2.79 (2.08)	2.00 [1.00; 3.25]	1.00	12.0	108
				ATCD mater-parité	1.14 (1.54)	1.00 [0; 2.00]	0	7.00	108
				Mère géo-âge	24.2 (6.38)	22.0 [20.0; 27.0]	14.0	44.0	108
				Mère géo-IMC	26.1 (6.81)	25.0 [21.8; 30.0]	14.0	50.0	108
				Nouveau né-crâne	33.0 (2.44)	33.0 [32.0; 34.0]	20.0	38.0	100
				Nouveau né-poids	2822 (703)	2945 [2575; 3243]	400	4400	106
				Nouveau né-taille	47.0 (4.26)	48.0 [46.0; 50.0]	23.0	52.0	100
				Nouveau né-VDRL	6.62 (36.9)	0 [0; 2.00]	0	320	76
				Partenaire-Nb année	1.10 (0.446)	1.00 [1.00; 1.00]	0	4.00	92
				Sv syph-1er titre VDRL	17.3 (21.7)	8.00 [4.00; 16.0]	0	126	107
				Sv syph-nb cs CeGGiD	2.19 (1.64)	2.00 [1.00; 3.00]	0	7.00	108
				Sv syph-Nb échos	5.56 (2.82)	5.00 [3.00; 7.00]	0	14.0	108
				Sv syph-nb injec	2.66 (0.726)	3.00 [2.00; 3.00]	0	5.00	107
				Sv syph-terme 1er rdv	16.8 (9.35)	14.5 [10.0; 23.2]	5.00	39.0	108
				Sv syph-terme injec	17.8 (9.44)	15.5 [10.0; 25.2]	0	39.0	108

## Sheet: qualitatives
				Variables	Codage	n (%)		Variables	Codage	n (%)		Variables	Codage	n (%)		Variables	Codage	n (%)		Variables	Codage	n (%)
				Partenaire-SG cliniq	0	46 (85%)		Grossesse-datation gross	0	84 (78%)		Mère géo-lieu résid	1	52 (48%)		Nouveau né-Ttt	0	81 (76%)		Sv syph-Sv AS PSY SFAD	0	68 (63%)
					1	8 (15%)			1	24 (22%)			2	26 (24%)			1	16 (15%)			1	40 (37%)
				Accchmnt-délai Ttt	0	95 (88%)		Grossesse-début gross	1	5 (4.6%)			3	16 (15%)			2	5 (4.7%)		Sv syph-Sv AS PSY SFAD proposé	0	62 (57%)
					1	13 (12%)			2	12 (11%)			4	13 (12%)			3	3 (2.8%)			1	46 (43%)
				Accchmnt-lieu	1	4 (3.7%)			3	8 (7.4%)			5	1 (0.93%)			4	1 (0.94%)		Sv syph-Sv DAN	0	11 (10%)
					2	10 (9.3%)			4	24 (22%)		Mère géo-nationalité	1	100 (93%)		Partenaire-dépisté	0	19 (25%)			1	97 (90%)
					3	93 (86%)			5	26 (24%)			2	2 (1.9%)			1	57 (75%)		Sv syph-Sv optimal	1	35 (32%)
					4	1 (0.93%)			6	23 (21%)			3	5 (4.6%)		Partenaire-Nb	0	85 (92%)			2	14 (13%)
				Accchmnt-voie accchmnt	1	78 (72%)			7	10 (9.3%)			4	1 (0.93%)			1	7 (7.6%)			3	7 (6.5%)
					2	18 (17%)		Grossesse-début suivi	0	83 (77%)		Mère géo-profession	1	92 (85%)		Partenaire-profession	0	51 (48%)			4	52 (48%)
					3	10 (9.3%)			1	22 (20%)			2	7 (6.5%)			1	29 (27%)		Sv syph-VDRL mens	0	39 (36%)
					4	2 (1.9%)			2	1 (0.93%)			3	1 (0.93%)			2	23 (22%)			1	68 (63%)
				ATCD mater-chlamydia	0	99 (92%)			4	2 (1.9%)			4	8 (7.4%)			3	1 (0.94%)			3	1 (0.93%)
					1	9 (8.3%)		Grossesse-suivi	0	72 (67%)		Mère géo-statut matri	1	13 (12%)			4	2 (1.9%)
				ATCD mater-compl obsté	0	85 (79%)			1	13 (12%)			2	45 (42%)		Partenaire-syph	0	18 (41%)
					1	3 (2.8%)			2	2 (1.9%)			3	48 (44%)			1	26 (59%)
					2	1 (0.93%)			3	18 (17%)			4	2 (1.9%)		Partenaire-Ttt	0	15 (27%)
					3	8 (7.4%)			4	3 (2.8%)		Nouveau né-année	1	8 (7.4%)			1	40 (73%)
					4	6 (5.6%)		Grossesse-toxiques	0	81 (75%)			2	11 (10%)		Sv syph-2è séro	0	20 (19%)
					5	2 (1.9%)			1	20 (19%)			3	9 (8.3%)			1	88 (81%)
					6	3 (2.8%)			2	2 (1.9%)			4	30 (28%)		Sv syph-complct obst	0	62 (57%)
				ATCD mater-gonocoque	0	104 (96%)			5	5 (4.6%)			5	29 (27%)			1	7 (6.5%)
					1	4 (3.7%)		Lieu récolte données	1	43 (40%)			6	21 (19%)			2	5 (4.6%)
				ATCD mater-herpès	0	107 (99%)			2	53 (49%)		Nouveau né-examens	0	29 (27%)			3	8 (7.4%)
					1	1 (0.93%)			3	9 (8.3%)			1	35 (33%)			4	13 (12%)
				ATCD mater-syph anté	0	96 (89%)			4	1 (0.93%)			10	42 (40%)			5	2 (1.9%)
					1	12 (11%)			5	2 (1.9%)		Nouveau né-mortalité néonat	1	102 (94%)			6	11 (10%)
				ATCD mater-toxiques	0	74 (69%)		Mère géo-couv sociale	0	7 (6.5%)			2	3 (2.8%)		Sv syph-effets indési	0	106 (98%)
					1	19 (18%)			1	76 (70%)			3	2 (1.9%)			1	2 (1.9%)
					2	2 (1.9%)			2	19 (18%)			5	1 (0.93%)		Sv syph-lieu 1er rdv	1	35 (32%)
					4	13 (12%)			3	6 (5.6%)		Nouveau né-scénario CDC syph	1	8 (7.4%)			2	48 (44%)
				ATCD mater-Ttt syph-anté	0	96 (89%)		Mère géo-diplôme	1	80 (74%)			2	10 (9.3%)			3	17 (16%)
					1	12 (11%)			2	22 (20%)			3	20 (19%)			4	4 (3.7%)
				Grossesse-coinfection	0	68 (63%)			3	6 (5.6%)			4	70 (65%)			5	4 (3.7%)
					2	19 (18%)		Mère géo-lieu naiss	1	41 (38%)		Nouveau né-sexe	1	49 (46%)		Sv syph-prvtion Herxeimer	0	89 (82%)
					6	8 (7.4%)			2	33 (31%)			2	52 (49%)			1	19 (18%)
					7	1 (0.93%)			3	6 (5.6%)			3	5 (4.7%)		Sv syph-signes cliniq	0	98 (91%)
					8	2 (1.9%)			4	12 (11%)		Nouveau né-Sg cliniq	0	87 (82%)			1	10 (9.3%)
					9	1 (0.93%)			5	4 (3.7%)			1	15 (14%)		Sv syph-stadification	1	38 (35%)
					10	9 (8.3%)			6	5 (4.6%)			2	2 (1.9%)			2	60 (56%)
									7	7 (6.5%)			3	2 (1.9%)			3	8 (7.4%)
																	4	2 (1.9%)

## Sheet: Partenaire-SG_Cliniq
				Variables	Codes	Partenaire-SG cliniq 0 (n = 46)	Partenaire-SG cliniq 1 (n = 8)	n	p	test
				Sv syph-nb injec, moyenne (écart-type)		2.80 (0.548)	1.75 (0.707)	53	<0.01	Welch
				ATCD mater-toxiques, n	0	28 (61%)	5 (62%)	33	0.033	Fisher
					1	14 (30%)	0 (0%)	14
					2	1 (2.2%)	0 (0%)	1
					4	3 (6.5%)	3 (38%)	6
				Partenaire-syph, n	0	17 (50%)	0 (0%)	17	0.013	Fisher
					1	17 (50%)	8 (100%)	25
				Sv syph-stadification, n	1	10 (22%)	5 (62%)	15	<0.01	Fisher
					2	33 (72%)	1 (12%)	34
					3	3 (6.5%)	2 (25%)	5
					4	0 (0%)	0 (0%)	0

## Sheet: Nouveau né-Sg cliniq
				Variables	Codes	Nouveau né-Sg cliniq 0 (n = 87)	Nouveau né-Sg cliniq 1 (n = 15)	Nouveau né-Sg cliniq 2 (n = 2)	Nouveau né-Sg cliniq 3 (n = 2)	n	p	test
				Accchmnt-terme, moyenne (écart-type)		38.4 (2.87)	34.8 (4.63)	37.0 (0)	34.5 (2.12)	106	<0.001	Kruskal-Wallis
				Mère géo-âge, moyenne (écart-type)		24.2 (6.31)	23.7 (5.37)	38.0 (0)	16.5 (2.12)	106	0.025	Kruskal-Wallis
				Nouveau né-crâne, moyenne (écart-type)		33.3 (2.30)	31.1 (2.50)	30.0 (1.41)	32.0 (-)	100	<0.001	Kruskal-Wallis
				Nouveau né-poids, moyenne (écart-type)		2937 (587)	2304 (1026)	1828 (400)	2380 (-)	105	0.023	Kruskal-Wallis
				Nouveau né-taille, moyenne (écart-type)		47.7 (3.11)	42.9 (7.75)	41.5 (2.12)	51.0 (-)	100	<0.01	Kruskal-Wallis
				Accchmnt-délai Ttt, n	0	78 (90%)	14 (93%)	2 (100%)	0 (0%)	94	0.03	Fisher
					1	9 (10%)	1 (6.7%)	0 (0%)	2 (100%)	12
				Accchmnt-voie accchmnt, n	1	68 (78%)	7 (47%)	1 (50%)	0 (0%)	76	<0.001	Fisher
					2	11 (13%)	5 (33%)	0 (0%)	2 (100%)	18
					3	8 (9.2%)	1 (6.7%)	1 (50%)	0 (0%)	10
					4	0 (0%)	2 (13%)	0 (0%)	0 (0%)	2
				Grossesse-début gross, n	1	3 (3.4%)	2 (13%)	0 (0%)	0 (0%)	5	0.032	Fisher
					2	8 (9.2%)	1 (6.7%)	1 (50%)	1 (50%)	11
					3	7 (8%)	1 (6.7%)	0 (0%)	0 (0%)	8
					4	21 (24%)	2 (13%)	0 (0%)	1 (50%)	24
					5	23 (26%)	1 (6.7%)	1 (50%)	0 (0%)	25
					6	20 (23%)	3 (20%)	0 (0%)	0 (0%)	23
					7	5 (5.7%)	5 (33%)	0 (0%)	0 (0%)	10
				Grossesse-suivi, n	0	63 (72%)	7 (47%)	0 (0%)	1 (50%)	71	<0.01	Fisher
					1	10 (11%)	2 (13%)	1 (50%)	0 (0%)	13
					2	0 (0%)	1 (6.7%)	0 (0%)	1 (50%)	2
					3	12 (14%)	4 (27%)	1 (50%)	0 (0%)	17
					4	2 (2.3%)	1 (6.7%)	0 (0%)	0 (0%)	3
				Grossesse-toxiques, n	0	68 (78%)	9 (60%)	0 (0%)	2 (100%)	79	<0.01	Fisher
					1	16 (18%)	4 (27%)	0 (0%)	0 (0%)	20
					2	1 (1.1%)	0 (0%)	1 (50%)	0 (0%)	2
					5	2 (2.3%)	2 (13%)	1 (50%)	0 (0%)	5
				Mère géo-psycho social, n	0	60 (69%)	7 (47%)	0 (0%)	1 (50%)	68	0.013	Fisher
					1	3 (3.4%)	0 (0%)	0 (0%)	0 (0%)	3
					2	4 (4.6%)	1 (6.7%)	1 (50%)	0 (0%)	6
					4	1 (1.1%)	1 (6.7%)	0 (0%)	0 (0%)	2
					6	0 (0%)	2 (13%)	0 (0%)	0 (0%)	2
					7	9 (10%)	0 (0%)	0 (0%)	0 (0%)	9
					9	2 (2.3%)	0 (0%)	0 (0%)	0 (0%)	2
					10	8 (9.2%)	4 (27%)	1 (50%)	1 (50%)	14
				Nouveau né-année, n	1	5 (5.7%)	2 (13%)	0 (0%)	1 (50%)	8	0.012	Fisher
					2	7 (8%)	2 (13%)	1 (50%)	0 (0%)	10
					3	8 (9.2%)	0 (0%)	0 (0%)	1 (50%)	9
					4	28 (32%)	2 (13%)	0 (0%)	0 (0%)	30
					5	25 (29%)	2 (13%)	1 (50%)	0 (0%)	28
					6	14 (16%)	7 (47%)	0 (0%)	0 (0%)	21
				Nouveau né-examens, n	0	29 (34%)	0 (0%)	0 (0%)	0 (0%)	29	<0.01	Fisher
					1	29 (34%)	5 (33%)	1 (50%)	0 (0%)	35
					10	28 (33%)	10 (67%)	1 (50%)	2 (100%)	41
				Nouveau né-mortalité néonat, n	1	85 (98%)	14 (93%)	1 (50%)	1 (50%)	101	<0.01	Fisher
					2	2 (2.3%)	0 (0%)	0 (0%)	0 (0%)	2
					3	0 (0%)	1 (6.7%)	0 (0%)	1 (50%)	2
					5	0 (0%)	0 (0%)	1 (50%)	0 (0%)	1
				Sv syph-complct obst, n	0	57 (66%)	3 (20%)	1 (50%)	0 (0%)	61	<0.001	Fisher
					1	7 (8%)	0 (0%)	0 (0%)	0 (0%)	7
					2	4 (4.6%)	1 (6.7%)	0 (0%)	0 (0%)	5
					3	2 (2.3%)	4 (27%)	0 (0%)	2 (100%)	8
					4	11 (13%)	1 (6.7%)	1 (50%)	0 (0%)	13
					5	1 (1.1%)	0 (0%)	0 (0%)	0 (0%)	1
					6	5 (5.7%)	6 (40%)	0 (0%)	0 (0%)	11
				Sv syph-Sv AS PSY SFAD, n	0	58 (67%)	8 (53%)	0 (0%)	0 (0%)	66	0.041	Fisher
					1	29 (33%)	7 (47%)	2 (100%)	2 (100%)	40
				Sv syph-Sv AS PSY SFAD proposé, n	0	55 (63%)	6 (40%)	0 (0%)	0 (0%)	61	0.024	Fisher
					1	32 (37%)	9 (60%)	2 (100%)	2 (100%)	45
				Sv syph-Sv optimal, n	1	31 (36%)	3 (20%)	0 (0%)	0 (0%)	34	0.027	Fisher
					2	8 (9.2%)	5 (33%)	0 (0%)	1 (50%)	14
					3	5 (5.7%)	0 (0%)	0 (0%)	1 (50%)	6
					4	43 (49%)	7 (47%)	2 (100%)	0 (0%)	52

## Sheet: Nouveau né-VDRL
				Variables	Codes	moyenne (écart-type)	médiane [Q25-75]	min	max	n	p	test
				Accchmnt-lieu	1	3.00 (3.37)	1.50 [1.00 - 3.50]	1.00	8.00	4	0.014	Kruskal-Wallis
					2	8.25 (11.3)	3.00 [1.50 - 10.5]	0	32.0	8
					3	6.68 (40.4)	0 [0 - 2.00]	0	320	63
					4	4.00 (-)	4.00 [4.00 - 4.00]	4.00	4.00	1
				Grossesse-début suivi	0	6.80 (41.6)	0 [0 - 2.00]	0	320	59	0.029	Kruskal-Wallis
					1	2.14 (4.52)	0 [0 - 1.75]	0	16.0	14	-	-
					2	8.00 (-)	8.00 [8.00 - 8.00]	8.00	8.00	1	-	-
					4	32.0 (0)	32.0 [32.0 - 32.0]	32.0	32.0	2	-	-
				Nouveau né-scénario CDC syph	1	58.7 (116)	16.0 [5.00 - 32.0]	1.00	320	7	<0.001	Kruskal-Wallis
					2	4.89 (5.73)	2.00 [1.00 - 8.00]	0	18.0	9
					3	1.88 (1.71)	2.00 [0 - 4.00]	0	4.00	16
					4	0.409 (0.844)	0 [0 - 0.250]	0	4.00	44
				Nouveau né-Ttt	0	6.76 (44.7)	0 [0 - 1.00]	0	320	51	<0.001	Kruskal-Wallis
					1	3.62 (4.32)	2.00 [1.75 - 4.00]	0	18.0	16
					2	7.00 (6.00)	8.00 [2.00 - 8.00]	1.00	16.0	5
					3	11.0 (18.2)	1.00 [0.500 - 16.5]	0	32.0	3
				Sv syph-2è séro	0	28.9 (81.3)	4.00 [1.50 - 13.0]	0	320	15	<0.001	Mann-Whitney
					1	1.15 (2.46)	0 [0 - 2.00]	0	16.0	61
				Sv syph-Sv optimal	1	1.91 (3.76)	1.00 [0 - 2.00]	0	18.0	23	0.027	Kruskal-Wallis
					2	9.36 (12.2)	4.00 [0.500 - 12.0]	0	32.0	11
					3	80.2 (160)	0.500 [0 - 80.8]	0	320	4
					4	0.921 (1.70)	0 [0 - 1.75]	0	8.00	38

## Sheet: Nouveau né-poids
						moyenne (écart-type)	médiane [Q25-75]	min	max	n	p	test
				Accchmnt-délai Ttt	0	2872 (695)	2980 [2600 - 3288]	400	4400	95	0.038	Welch
					1	2391 (649)	2560 [1870 - 2878]	1320	3300	11
				Accchmnt-voie accchmnt	1	2890 (648)	2992 [2640 - 3240]	400	3890	77	<0.01	Kruskal-Wallis
					2	2446 (808)	2640 [2015 - 2910]	1060	4020	17
					3	3124 (681)	3320 [2655 - 3431]	2110	4400	10
					4	1888 (67.2)	1888 [1864 - 1911]	1840	1935	2
				Grossesse-suivi	0	2946 (627)	2980 [2695 - 3275]	490	4400	71	0.0495	Kruskal-Wallis
					1	2802 (725)	3020 [2348 - 3325]	1060	3710	13
					2	1850 (750)	1850 [1585 - 2115]	1320	2380	2
					3	2584 (694)	2640 [2015 - 3160]	1165	3490	17
					4	1960 (1362)	2570 [1485 - 2740]	400	2910	3
				Nouveau né-mortalité néonat	1	2894 (604)	2962 [2600 - 3248]	1060	4400	102	0.014	Kruskal-Wallis
					2	1010 (735)	1010 [750 - 1270]	490	1530	2
					3	400 (-)	400 [400 - 400]	400	400	1
					5	1545 (-)	1545 [1545 - 1545]	1545	1545	1
				Sv syph-anoma échos	0	2924 (528)	2975 [2650 - 3248]	1165	3880	66	<0.01	Kruskal-Wallis
					1	3600 (-)	3600 [3600 - 3600]	3600	3600	1
					2	2728 (754)	2750 [2620 - 3340]	1530	3400	5
					3	3160 (-)	3160 [3160 - 3160]	3160	3160	1
					5	3235 (-)	3235 [3235 - 3235]	3235	3235	1
					8	3977 (447)	4020 [3765 - 4210]	3510	4400	3
					9	2311 (628)	2348 [1965 - 2755]	1060	3140	15
					10	2564 (1081)	2880 [2186 - 3091]	400	3890	14
				Sv syph-complct obst	0	3142 (406)	3112 [2910 - 3370]	2110	4400	62	<0.001	Kruskal-Wallis
					1	3021 (343)	3100 [2780 - 3215]	2560	3500	7
					2	3072 (441)	2950 [2795 - 3455]	2560	3600	5
					3	2201 (877)	2250 [1570 - 2570]	1165	3710	7
					4	2419 (401)	2570 [2300 - 2600]	1545	3140	13
					5	490 (-)	490 [490 - 490]	490	490	1
					6	1860 (805)	1920 [1365 - 2315]	400	3340	11
				Sv syph-Sv AS PSY SFAD	0	2989 (656)	3090 [2725 - 3360]	490	4400	67	<0.01	Welch
					1	2535 (698)	2620 [2205 - 3006]	400	3500	39
				Sv syph-Sv AS PSY SFAD proposé	0	2978 (665)	3092 [2712 - 3340]	490	4400	62	<0.01	Welch
					1	2601 (704)	2710 [2315 - 3044]	400	3840	44

## Sheet: Nouveau_né-mortalité_néonat
						Nouveau né-mortalité néonat 1 (n = 102)	Nouveau né-mortalité néonat 2 (n = 3)	Nouveau né-mortalité néonat 3 (n = 2)	Nouveau né-mortalité néonat 5 (n = 1)	n	p	test
				Accchmnt-délai Ttt, n	0	92 (90%)	1 (33%)	1 (50%)	1 (100%)	95	0.022	Fisher
					1	10 (9.8%)	2 (67%)	1 (50%)	0 (0%)	13
				ATCD mater-compl obsté, n	0	84 (82%)	0 (0%)	1 (50%)	0 (0%)	85	<0.01	Fisher
					1	3 (2.9%)	0 (0%)	0 (0%)	0 (0%)	3
					2	1 (0.98%)	0 (0%)	0 (0%)	0 (0%)	1
					3	6 (5.9%)	1 (33%)	1 (50%)	0 (0%)	8
					4	4 (3.9%)	1 (33%)	0 (0%)	1 (100%)	6
					5	2 (2%)	0 (0%)	0 (0%)	0 (0%)	2
					6	2 (2%)	1 (33%)	0 (0%)	0 (0%)	3
				Grossesse-toxiques, n	0	77 (75%)	3 (100%)	1 (50%)	0 (0%)	81	0.032	Fisher
					1	20 (20%)	0 (0%)	0 (0%)	0 (0%)	20
					2	1 (0.98%)	0 (0%)	0 (0%)	1 (100%)	2
					5	4 (3.9%)	0 (0%)	1 (50%)	0 (0%)	5
				Lieu récolte données, n	1	39 (38%)	1 (33%)	2 (100%)	1 (100%)	43	0.032	Fisher
					2	53 (52%)	0 (0%)	0 (0%)	0 (0%)	53
					3	8 (7.8%)	1 (33%)	0 (0%)	0 (0%)	9
					4	1 (0.98%)	0 (0%)	0 (0%)	0 (0%)	1
					5	1 (0.98%)	1 (33%)	0 (0%)	0 (0%)	2
				Mère géo-lieu naiss, n	1	41 (40%)	0 (0%)	0 (0%)	0 (0%)	41	0.041	Fisher
					2	31 (30%)	0 (0%)	2 (100%)	0 (0%)	33
					3	5 (4.9%)	1 (33%)	0 (0%)	0 (0%)	6
					4	10 (9.8%)	1 (33%)	0 (0%)	1 (100%)	12
					5	4 (3.9%)	0 (0%)	0 (0%)	0 (0%)	4
					6	4 (3.9%)	1 (33%)	0 (0%)	0 (0%)	5
					7	7 (6.9%)	0 (0%)	0 (0%)	0 (0%)	7
				Mère géo-lieu résid, n	1	52 (51%)	0 (0%)	0 (0%)	0 (0%)	52	<0.001	Fisher
					2	25 (25%)	0 (0%)	1 (50%)	0 (0%)	26
					3	14 (14%)	1 (33%)	1 (50%)	0 (0%)	16
					4	11 (11%)	1 (33%)	0 (0%)	1 (100%)	13
					5	0 (0%)	1 (33%)	0 (0%)	0 (0%)	1
				Mère géo-psycho social, n	0	68 (67%)	1 (33%)	0 (0%)	0 (0%)	69	<0.01	Fisher
					1	3 (2.9%)	0 (0%)	0 (0%)	0 (0%)	3
					2	5 (4.9%)	0 (0%)	0 (0%)	1 (100%)	6
					4	2 (2%)	0 (0%)	0 (0%)	0 (0%)	2
					6	1 (0.98%)	0 (0%)	1 (50%)	0 (0%)	2
					7	8 (7.8%)	1 (33%)	0 (0%)	0 (0%)	9
					9	2 (2%)	1 (33%)	0 (0%)	0 (0%)	3
					10	13 (13%)	0 (0%)	1 (50%)	0 (0%)	14
				Nouveau né-scénario CDC syph, n	1	5 (4.9%)	2 (67%)	1 (50%)	0 (0%)	8	<0.01	Fisher
					2	9 (8.8%)	1 (33%)	0 (0%)	0 (0%)	10
					3	19 (19%)	0 (0%)	1 (50%)	0 (0%)	20
					4	69 (68%)	0 (0%)	0 (0%)	1 (100%)	70
				Sv syph-anoma échos, n	0	66 (65%)	1 (33%)	0 (0%)	0 (0%)	67	0.042	Fisher
					1	1 (0.98%)	0 (0%)	0 (0%)	0 (0%)	1
					2	4 (3.9%)	1 (33%)	1 (50%)	0 (0%)	6
					3	1 (0.98%)	0 (0%)	0 (0%)	0 (0%)	1
					5	1 (0.98%)	0 (0%)	0 (0%)	0 (0%)	1
					8	3 (2.9%)	0 (0%)	0 (0%)	0 (0%)	3
					9	15 (15%)	0 (0%)	0 (0%)	0 (0%)	15
					10	11 (11%)	1 (33%)	1 (50%)	1 (100%)	14
				Sv syph-complct obst, n	0	62 (61%)	0 (0%)	0 (0%)	0 (0%)	62	<0.001	Fisher
					1	7 (6.9%)	0 (0%)	0 (0%)	0 (0%)	7
					2	5 (4.9%)	0 (0%)	0 (0%)	0 (0%)	5
					3	7 (6.9%)	0 (0%)	1 (50%)	0 (0%)	8
					4	12 (12%)	0 (0%)	0 (0%)	1 (100%)	13
					5	0 (0%)	2 (67%)	0 (0%)	0 (0%)	2
					6	9 (8.8%)	1 (33%)	1 (50%)	0 (0%)	11
				Sv syph-effets indési, n	0	101 (99%)	3 (100%)	2 (100%)	0 (0%)	106	0.02	Fisher
					1	1 (0.98%)	0 (0%)	0 (0%)	1 (100%)	2
				Sv syph-motif 1er dépist, n	1	5 (4.9%)	0 (0%)	0 (0%)	0 (0%)	5	0.043	Fisher
					2	15 (15%)	0 (0%)	0 (0%)	0 (0%)	15
					3	60 (59%)	1 (33%)	1 (50%)	1 (100%)	63
					4	14 (14%)	0 (0%)	0 (0%)	0 (0%)	14
					5	1 (0.98%)	1 (33%)	0 (0%)	0 (0%)	2
					6	3 (2.9%)	0 (0%)	0 (0%)	0 (0%)	3
					8	4 (3.9%)	1 (33%)	0 (0%)	0 (0%)	5
					9	0 (0%)	0 (0%)	1 (50%)	0 (0%)	1

## Sheet: Nouveau_né-scénario_CDC_syph
			ù	Codes	Nouveau né-scénario CDC syph 1 (n = 8)	Nouveau né-scénario CDC syph 2 (n = 10)	Nouveau né-scénario CDC syph 3 (n = 20)	Nouveau né-scénario CDC syph 4 (n = 70)	n	p	test
			Sv syph-nb cs CeGGiD, moyenne (écart-type)		2.00 (1.77)	0.800 (1.23)	1.80 (1.74)	2.53 (1.54)	108	<0.01	Anova
			Sv syph-Nb échos, moyenne (écart-type)		3.50 (2.45)	4.00 (2.94)	5.80 (2.04)	5.94 (2.91)	108	0.031	Anova
			Sv syph-terme 1er rdv, moyenne (écart-type)		25.5 (10.3)	22.9 (10.8)	16.1 (8.68)	15.1 (8.47)	108	<0.01	Anova
			Sv syph-terme injec, moyenne (écart-type)		25.2 (10.8)	25.8 (9.93)	18.3 (8.63)	15.6 (8.51)	108	<0.001	Anova
			Accchmnt-voie accchmnt, n	1	1 (12%)	7 (70%)	17 (85%)	53 (76%)	78	<0.01	Fisher
				2	6 (75%)	1 (10%)	2 (10%)	9 (13%)	18
				3	1 (12%)	2 (20%)	1 (5%)	6 (8.6%)	10
				4	0 (0%)	0 (0%)	0 (0%)	2 (2.9%)	2
			Grossesse-datation gross, n	0	4 (50%)	6 (60%)	19 (95%)	55 (79%)	84	0.021	Fisher
				1	4 (50%)	4 (40%)	1 (5%)	15 (21%)	24
			Grossesse-début suivi, n	0	4 (50%)	5 (50%)	19 (95%)	55 (79%)	83	<0.001	Fisher
				1	2 (25%)	4 (40%)	1 (5%)	15 (21%)	22
				2	0 (0%)	1 (10%)	0 (0%)	0 (0%)	1
				4	2 (25%)	0 (0%)	0 (0%)	0 (0%)	2
			Nouveau né-examens, n	0	0 (0%)	0 (0%)	4 (20%)	25 (36%)	29	<0.001	Fisher
				1	0 (0%)	2 (22%)	7 (35%)	26 (38%)	35
				10	8 (100%)	7 (78%)	9 (45%)	18 (26%)	42
			Sv syph-2è séro, n	0	5 (62%)	5 (50%)	4 (20%)	6 (8.6%)	20	<0.001	Fisher
				1	3 (38%)	5 (50%)	16 (80%)	64 (91%)	88
			Sv syph-Sv AS PSY SFAD proposé, n	0	2 (25%)	3 (30%)	15 (75%)	42 (60%)	62	0.025	Fisher
				1	6 (75%)	7 (70%)	5 (25%)	28 (40%)	46
			Sv syph-Sv optimal, n	1	1 (12%)	4 (40%)	9 (45%)	21 (30%)	35	0.012	Fisher
				2	4 (50%)	2 (20%)	4 (20%)	4 (5.7%)	14
				3	1 (12%)	1 (10%)	0 (0%)	5 (7.1%)	7
				4	2 (25%)	3 (30%)	7 (35%)	40 (57%)	52

## Sheet: Sv_syph-complct_obst
				erreur dans prise en code variable codée

## Sheet: Sv_syph-Sv_DAN
				Variables	Codes	Sv syph-Sv DAN 0 (n = 11)	Sv syph-Sv DAN 1 (n = 97)	n	p	test
				Mère géo-âge, moyenne (écart-type)		21.4 (3.50)	24.6 (6.56)	108	0.019	Welch
				Sv syph-1er titre VDRL, moyenne (écart-type)		10.4 (9.03)	18.0 (22.5)	107	0.049	Welch
				Sv syph-Nb échos, moyenne (écart-type)		2.27 (1.10)	5.93 (2.72)	108	<0.001	Welch
				Accchmnt-délai Ttt, n	0	7 (64%)	88 (91%)	95	0.026	Fisher
					1	4 (36%)	9 (9.3%)	13
				Accchmnt-lieu, n	1	2 (18%)	2 (2.1%)	4	0.035	Fisher
					2	2 (18%)	8 (8.2%)	10
					3	7 (64%)	86 (89%)	93
					4	0 (0%)	1 (1%)	1
				Sv syph-2è séro, n	0	5 (45%)	15 (15%)	20	0.029	Fisher
					1	6 (55%)	82 (85%)	88
				Sv syph-Sv optimal, n	1	4 (36%)	31 (32%)	35	<0.01	Fisher
					2	3 (27%)	11 (11%)	14
					3	3 (27%)	4 (4.1%)	7
					4	1 (9.1%)	51 (53%)	52

[truncated: 20 more sheets: Sv_syph-Nb_échos, Sv_syph-VDRL_mens, Sv_syph-Sv_optimal, Sv_syph-nb_cs_CeGGiD, Accchmnt-terme, Accchmnt-voie_accchmnt, Sv_syph-motif_1er_dépist, Sv_syph-anoma_échos, Tab accchment & nouveaux nés, Tab grossesse et Sv-syph, Tab mère géo et ATCD mater, ATCD_mater-compl_obsté, Nouveau_né-crâne, Nouveau_né-mortalité_néonat 2, Nouveau_né-poids, Nouveau_né-scénario_CDC_syph 2, Nouveau_né-Sg_cliniq, Nouveau_né-taille, Nouveau_né-VDRL, Sv_syph-Nb_échos 2]
